# Supplementary material for: A Novel 3D Culture Model of Human ASCs Reduces Cell Death in Spheroid Cores and Maintains Inner Cell Proliferation Compared With a Nonadherent 3D Culture
Source: Front Cell Dev Biol. 2021 Nov 11;9:737275. doi: 10.3389/fcell.2021.737275 (PMC8632442; doi:10.3389/fcell.2021.737275)
Supplement: Supplementary file 2 [file Table1.XLSX]

## Sheet: Sheet1
Supplementary table 1. List of primers for qRT-PCR assays.
Primer pair name	Sequence
GAPDH (Forw)	GTGGACCTGACCTGCCGTCT
GAPDH (Rev)	GGAGGAGTGGGTGTCGCTGT
ACTA2 (Forw)	GAGAAGAGTTACGAGTTGCCTGA
ACTA2 (Rev)	TGTTAGCATAGAGGTCCTTCCTG
CHSY1 (Forw)	CTGGGCACCACGGAAGAAAT
CHSY1 (Rev)	GGCACCATTCTCCGAAGCA
COL1A1 (Forw)	GAGGGCCAAGACGAAGACATC
COL1A1 (Rev)	CAGATCACGTCATCGCACAAC
COL3A1 (Forw)	GGAGCTGGCTACTTCTCGC
COL3A1 (Rev)	GGGAACATCCTCCTTCAACAG
COL5A1 (Forw)	GCCCGGATGTCGCTTACAG
COL5A1 (Rev)	AAATGCAGACGCAGGGTACAG
ELN1 (Forw)	GCAGGAGTTAAGCCCAAGG
ELN1 (Rev)	TGTAGGGCAGTCCATAGCCA
FN1 (Forw)	CGGTGGCTGTCAGTCAAAG
FN1 (Rev)	AAACCTCGGCTTCCTCCATAA
HAS1 (Forw)	GAGCCTCTTCGCGTACCTG
HAS1 (Rev)	CCTCCTGGTAGGCGGAGAT
LAMA1 (Forw)	GTGATGGCAACAGCGCAAA
LAMA1 (Rev)	GACCCAGTGATATTCTCTCCCA
LAMB1 (Forw)	AGGAACCCGAGTTCAGCTAC
LAMB1 (Rev)	CACGTCGAGGTCACCGAAAG
MMP1 (Forw)	AAAATTACACGCCAGATTTGCC
MMP1 (Rev)	GGTGTGACATTACTCCAGAGTTG
MMP2 (Forw)	GATACCCCTTTGACGGTAAGGA
MMP2 (Rev)	CCTTCTCCCAAGGTCCATAGC
MMP3 (Forw)	CGGTTCCGCCTGTCTCAAG
MMP3 (Rev)	CGCCAAAAGTGCCTGTCTT
TJP1 (Forw)	CAACATACAGTGACGCTTCACA
TJP1 (Rev)	CACTATTGACGTTTCCCCACTC
